# Supplementary material for: A systematic review and meta-analysis of evidence-based practice and its associated factors among health professionals in Ethiopia
Source: BMC Health Serv Res. 2024 Nov 30;24:1518. doi: 10.1186/s12913-024-11957-2 (PMC11608491; doi:10.1186/s12913-024-11957-2)
Supplement: Supplementary file 3 — Supplementary Material 3. [file 12913_2024_11957_MOESM3_ESM.xlsx]

## Sheet: Sheet1
S2 Table. Data extraction template
Studies included	Sample size	% PPFP ( 95% CI )	Factors	AOR(95% CI)	Remark
Degu AB et al(39)(39)	530	47%(43% to 51%)	Educational level MSc and above	3.11(1.945 to 4.95)
			Attitude towards EBP	1.8(1.24 to 2.62)
			Administrative support	1.89(1.22 to 2.91)
Mitiku A (31)	398	0.51	Educational level MSc and above	4.09(1.45 to 1.45)
			Having trained on EBP	1.73(1.12 to 2.67)
			Knowledge of EBP	2.81(1.79 to 4.37)
			Salary <4000	2.41(1.20-4. 84)
			Attitude level Good attitude	1.80(1.14-2. 86)
Wodajo S et al(33)	278	63.7%(59.7, 67.7)	Educational level MSc and above	5.75(2.23 to 14.84)
			Knowledge of EBP	2.95(1.52 to 5.73)
			Attitude towards EBP	3.13(1.59 to 6.16)
			EBP guideline availability	2.88 (1.46 to 5.7)
			Work experience > five years	3.85 (2.19,6.77)
			Availability of updated guidelines	2.88 (1.46,5.7)
Awoke M(35)	402	55.3%((50.4-60.3)	Knowledge of EBP	4(2.14 to 7.14)
			Having trained on EBP	2.92(1.3 to 5.67)
			Administrative support	1.89(1.08 to 3.35)
			Clinical experience > 5 years	2.39(1.4 to 4.05)
			Salary ≥8000 birr	3.75(1.40,12.7)
			Attitude towards EBP	3.61(2.00,6.45)
Debeb S et.al(32)	398	54.7% (49.6–59.7%)	Knowledge of EBP	2.1(1.3 to 3.38)
			Having trained on EBP	1.81(1.12 to 2.93)
			Clinical experience > 5 years	2.13(1.21 to 3.73)
			Computer access	2.036 (1.269–3.265)
Kassahun F et.al(30)			Knowledge of EBP	5.3(2.01 to 13.9)
			Attitude towards EBP	3.34(1.3 to 8.6)
			Having trained on EBP	4.52(1.61 to 12.71)
			using health information teaching	3.50(1.30 to 9.40)
Yideg M(34)			Knowledge of EBP	7.95(4.83 to 13.08)
			Having trained on EBP	2.13(1.26 to 3.58)
			Internet access	2.02(1.25 to 3.27)
Alemayehu A et.al(48)			Having trained on EBP	3.22(1.96 to 5.31)
			EBP guideline availability	1.83(1.15 to 2.67)
			Internet access	1.66(1.12 to 2.25)
			Effective patient communication	2.537 (1.744-3.689)
			Interested Staff culture towards EBP	1.841 (1.270-2.668)
Aynalem ZB et.al (38)			Having trained on EBP	3.22(1.96 to 5.31)
			EBP guideline availability	1.83(1.25 to 2.67)
			Internet access	1.66(1.12 to 2.45)
			Knowledge about EBP	2.044 (1.406–2.972)
			Effective patient communication	2.537 (1.744–3.689)
Beshir MA et.al (40)			Having trained on EBP	1.91(1.22 to 2.97)
			Knowledge of EBP	1.61(1.06 to 2.45)
			Internet access	1.83(1.19 to2.85)
			Having sufficient time	1.7(1.12 to 2.57)
Delelegn et.al(46)			Having sufficient time	1.67(1.07 to 2.63)
			Knowledge of EBP	1.86(1.22 to2.84)
			Attitude towards EBP	2.1(1.3 to 3.2)
			ability to appraise evidence	2.35(1.570–3.517)
Hadgu et.al(47)			Having sufficient time	7.9(3.5 to 17.6)
			Knowledge of EBP	3.2(1.5 to7)
			Administrative support	5(1.7-14.5)
Wassie et.al(42)			Internet access	2.42(1.12 to 5.29)
			Knowledge of EBP	2.22(1.1 to 4.49)
			being single in marital status	2.21( 1.08–4.51)
Megersa Y et.al (36)			Knowledge of EBP	1.79(1.13 to 2.82)
			Primary level of hospital	0.456 (0.253,0.821)
			Diploma Level of education	0.353 (0.181,0.686)
Dagne et .al(41)	790	34.7%(31.5–38%)	Knowledge of EBP	3.06 (1.6–5.77)
			Attitude towards EBP	5.02 (1.2–21.5)
			Age of participant(25–29 years)	5.98 (1.34–26.7)
			good Self-efcacy of IEBP skill	12.5 (5.7–27.5)
Bikra et.al(45)			Knowledge of EBP	2.1(1.12 to 3.89)
			being unit head	5.23(1.252, 21.819)
